# Supplementary material for: Phenylpropionamides, Piperidine, and Phenolic Derivatives from the Fruit of Ailanthus altissima
Source: Molecules. 2017 Dec 4;22(12):2107. doi: 10.3390/molecules22122107 (PMC6149757; doi:10.3390/molecules22122107)
Supplement: Supplementary file 1 [file molecules-22-02107-s001.zip]

Archive with 3 entries (2 files):
- Supplementary Materials.pdf
- __MACOSX/
- __MACOSX/._Supplementary Materials.pdf
